# Supplementary material for: A modular hydrogel system with independent control of bioadhesion, fibrosis, and stiffness
Source: Sci Adv. 2026 Jun 24;12(26):eaee3894. doi: 10.1126/sciadv.aee3894 (PMC13292947; doi:10.1126/sciadv.aee3894)
Supplement: Supplementary file 2 — Movies S1 to S3 [file sciadv.aee3894_movies_s1_to_s3.zip]

Archive with 3 entries (3 files):
- aee3894_movie_s1.mp4
- aee3894_movie_s2.mp4
- aee3894_movie_s3.mp4
